# Supplementary material for: Application of the C3-Methyltransferase StspM1 for the Synthesis of the Natural Pyrroloindole Motif
Source: ACS Catal. 2023 Dec 14;14(1):227–36. doi: 10.1021/acscatal.3c04952 (PMC10775177; doi:10.1021/acscatal.3c04952)
Supplement: Supplementary file 2 — cs3c04952_si_002.txt [file cs3c04952_si_002.txt]

>StspM1|UPI001CF4A44E|/1-270
MSSETATPADPYTNLADSYDRLAEWAVTCQKESPRDRVADFLQTFWQSQQRPVRTVLEICCGTGLMLGELAR
RGYAVTGLDRSAAMLERARRRLGEETTLIHAALPHIPAEAGPFDAVVSAAGGLNYLPEEQISATFAAVARAL
PAGGTFTFDVFGRGFFRKFFDSSAPRVMALELDDIAYIWTFTASPEAPFVDMAYTQFTPAPAADGGEPPFLR
TRDLHRYYPLPHTTVRRLAAEHGFTDTKAYDNYSTDPSGPDSLYDTWTMVRSSS
>PsmD|W8R3D8|/1-262
MPHQDAGMPEPYAATADVYDRLVAYAIAQWGESPRPRMADFIEQAWKARGQRVRRVLELCCGTGLMTEELVR
RGYEVTAVDRSETMLALAKKRVGGAADFRQIELPA-PL-PGDTDAVVCTAAAFNYQSSHSLGETLHAVATVL
PAGATFVFDIETAALLK---GHWGNRMWAADEGDLAFIWNFTSQPDTTYCDVHYTQFTRSEA---GPDTYTG
TREVHRLYAFDHDTVRAQARAAGFARAEVFDNYTERPATDATHYETWFLTRDES
>ur|UPI001CF4A44E|8,268|1.1e-51/1-256
------ESVTPRDTMAGNYDVIASWFLTDWHEAPREQVAEFLRRIWEQQGEPVAKVLDLCCGTGLLLRELVE
YGYDVTGVDASPTALKLAEQHLGPSARLVEAELPAIPL-EEQFDAVVCSGGAFTYLPNTVLLQSFQAAHRVL
RPGGTFVFDLFSETLMRRFVEYTEGAPRGINVRGLTFFLSCHRPAVADAYDMTFVQFARNGA----TETYTR
SSEVHRVHTRPRDRAVDLAVQAGFRQVEVFDNYQRRPWSPETLYETYVAVK---
>ur|A0A1V2RRG5|2,266|1.2e-53/1-261
-SGQAPESVRPYTYLAQHYDAMEAWVCGDWHESTRVQMADFIEAVWQKRGAPVHKVLDLCCGTGLLLREMTQ
RGYTVTGVDRSATMLEQSAQKLVPEARLVQGELPLIPL-EEEFDAVHCTGAALNYLPNTSLLRSFESVYRVL
RPGGTFVFDLYTDALMRRYVERTTPHAVAQELGGYTFSLRCRRPSAGESFDMTSVQYLRDDT----TQTYVR
TVEVHHVYPQSQEKVRSLVAQAGFGGIEVFDNYRPQPTGSRTLYETYVMVK---
>ur|A0A345T4J6|12,265|1.3e-74/1-253
--------PEPYAATADTYDRLVGWAIDQWGESPRPQMAAFLQSLWSDRARPVREVLEVCCGTGLMLEQLVR
LGYSVTGLDRSEAMLGEARARLGAQVPLVHAELPEIPV-RQEYDAVVCAAAALNYLPDDTVVKTFHAVAGVV
RKGGSFVFDLLSQQRLR---NDFGTQVWAGDLDDLAFIWKFEHHPTGGFSDLTYTQFRRAGGP--GSDSYTA
ARELHRLYALDHDTVRDAARDAGFTDIAVFDNYSSRPVDDSTNYETWTLTR---
>ur|A0A1V2RV23|7,267|1.4e-54/1-256
------ESVTPNDEMAGNYDVIASWFLTDWHEAPRDQVAEFMQGIWEEHGPPVNKVLELCCGPGLTLGELVR
RGYDVTGLDASPAQLELAKQKLGPSARLVEAELPAIPL-EEQFDAVVCAGGAFTYVPNTVLLQAFQAAHRVL
RPGGTFIFDLFSETLMQRCFEYTEDAPRGFDLRGLTFFLACHRPAAKDSYDLTFVQFVRNDT----TQTYTR
SSAVHRVHTRPQEKVTDLAVRAGFRRVEVFDNYRHQPSGPETLYETYVAVK---
>ur|UPI00167C3862|1,268|1.8e-145/1-268
MSSQT-VTPDPYGNLAESYDRLAQWAIDQQQESPRDRVGDFLQTFWQSQDRPVRTVLEICCGTGLMLAELAR
RGYVVTGLDRSAAMLEQARARMGGKTTLIRAELPDIPAPAGEFDAVVSAAGGLNYLSESQISATFGAVARLL
PAGGTFTFDVFGQGFYAKFFDPSAPRVMALELDDISYIWTFTKPAEAPFVDMSYTQFSPASRAVDGEPAFIR
TRDLHRYYPLPHATVLRLAAEHGFTDPRAHDNYSSDPSGPHTLYDTWTMVRTG-
>ur|A0A3C1NZS5|3,238|1.8e-32/1-236
--------TDPYARLAGVYDD---YVVDP----CYSSWADWIESTW--AASPPARVLDLCCGTGLMTAELVA
RGYDVVGVDASPAMLALARTRLGPDVPLIEAWLPDLPV-PGGFDAAVSTLDGLNYLTGDDLATTFAATARML
RPGGWMVFDLHGPAALP---FAQTHPVITGEQDGSGFTLTTDVNGCIVTTTIEFVGAPGSSS----AGTF--
-TESHTQHLHSTEEVRRALESAGFMVLGAFDEYSERALTESTLRVTWV------
>ur|UPI0018CB7EBB|7,256|1.9e-50/1-249
---DLAPPAQPYEYLARVYDR---WTAEN----DYEAWCDFIEDEWRAGPLDVREVLELCCGTGTVLERLTG
RGYACTGLDRSSSMLERAREKLGGRAPLIRAELPDVPA-EGPFDSVLCVFDSVNYLCDAGLRETLRSAARVL
RPGGTFVFDVNAPRKLR---DVFGSSHYGDDLEDFAYVWRNRFDPDTSCCDFLITLFVRSPD-----GTFTR
HEERHRQRAYERPHLESLARGAGFAGVEVYDDYTRRPAGPETLRETWVLTKA--
>ur|UPI0004763C39|2,253|1e-33/1-250
----TVTTEAPYSGLAAVYDR---WMAAD--RVPYQSWATHVTDRFEEACVPVRSVLDLCCGTGMMLTMLQE
RGYEVTGVDASAQMLAHARRRAAAGTRLHLAALPSLIAGTGPFDAVTCCYDGVNYFASGQLEAVLAQVRGLL
RPGGVFVFDLGTRRSFQ---QMATVGRTCADFGDFAYLWDTRPIGGTPRFDYLVTVFTREED-----GRYTR
TDETHRQRWFSTRELQEAVTGAGLETVLVCDDYGTAAPGDHTLRETWTVRR---
>ur|A0A7H8IQH0|12,256|2.2e-48/1-244
-------AAEPYKYLAQVYDR---WTAEN----QYEAWCDFVEEEWRVGPFEVREVLELCCGTGTVLQHLAG
RGYSVTGLDRSPSMLERAREKLGPECPLIRAELPEVPV-DGSFDAVLCVFDSMNYLCDAHVRETMRSVSRVL
KPGGTFIFDVNSLRKLR---DVFGSSHYGDDLEDFAYVWRNRFEPATSCCDFLITLFARSPH-----GTYAR
YEERHRQRAYAQSHLASLARSAGFDGMVIYDDYSRRPTGPETLRETWVLTK---
>ur|UPI00178A7FCB|6,252|2.4e-37/1-245
------ALGEPYTALAGVYDR---WTDPN----PYDRWVDFITARLQAGIGSGARVLDVCCGTGSMAVRLRD
RGYQVAGIDGSAAMLGVARDRLGPLVELHQVILPALPFTPAVFDAAICCFDSVNYLPPSALQGFFATVASAL
RPGGLFVFDVNSRYKLE---EVFGSSQYGDDQGDFAYVWRNRYDPTRGATDFLITLFTRADD------GFRR
EEEQHRQWWFDHDTIRNSANRSGFTTVGATADYTSSEPEPDTLRETWVLRR---
>ur|A0A370AYP9|11,263|2.4e-58/1-253
-----PPPPQPYSTVAAAYDRLGELVVGGWGEKPHHEKADFLTRLWSHGTAPVGSVLELACGTGLMLGELRG
RGHHVVGLDRSEAMLDRARARLGPDAALVCATLPDIPV-DQWFDAVISPGASLNYLTETELAATFRSVAARL
APGGSFVFDVLSPGTMA---GDGGGHVLAGDFDDTAFILAFANSPDGVRCDITWTQFVRTAPE--AAAPYLK
SVEHHRVYRLTPGTIRTAADACGLTEQGVYDNYAFSPLDDASTVQTWA------
>ur|A0A553ZQX1|13,265|3.1e-57/1-252
--------PEPYAATADLYDRLVAYAIDQWGESPRARMADFIEETWAARGQRVRRVLELCCGTGLMTEQLVR
RGYQVTALDRSETMLALAKKRVGGSAALHRIELPA-PL-PTGADAVVCTAAALNYQPGEPLGETLRAVAEAL
PTGATFVFDLETAALLK---GHWGNRIWAADQGDVTFLWNFTSEPDTAYCDLRYTQFTRDDA---PAGTYTA
AREVHRLYAFDHATVRDRAHAAGFARAEVFENYTARPATDTTRYETWVLTRG--
>ur|UPI001C3CF6B9|7,225|3.2e-32/1-219
------------------------------------RWAAFLQELCGSDAAGVRSVLDVCCGTGLMAAELVA
LGYRVSGVDASAQMLARARRRLGPDVPLVHEALPHLTL-TGPFDAAVSTLDGLNHLTPAELGPAFAAIAGRL
RPGGWLVADLHTDAMME---FARANAIVEGQSGGHRFTITSTVDVAGRTCDARIALRDGDGR-----GGF--
-DEVHRQHFFRDGDVRAALAGAGFGAVAVTDEYTWEPVGDATLRATWIARR---
>ur|UPI001C68741F|25,238|3.2e-36/1-213
---------------------------------------------F-RSHGRVDRVLDVCCGTGSITALLQR
QGLEVVGVDGSPGMLERARARTAAGTELLQVRLPEVPAPAASFDAAVCCFDSVNYFPPDQLPDLFAGVARLL
RPGGLFVFDVNTRHKLE---HVFGDSHYGDDLDDFAYVWRNRYHPSERRCDFAISLFTQAPG------GFAR
QTERHSQWWFHADEIRSAARAAGFEHATVTDDYQDRAPGPDTLRETWALVRG--
>ur|A0A1W7D4M1|1,266|3.4e-52/1-262
MSTRTSNPVAPYAHTSQHYDATEDWMRRDWQEPSQLQKANFIEEIWSEGDAPVNEALDLCCGTGLTLASMTQ
RGYHVTGLDRSPAMLEQAARKLEPEDRLVLATLPDIPL-RKEFDAAYSTGGALNYLPNTSLLRTFEAVHRVL
RPGGTFVFDLYTDALLARQVEQTTPATRAIELEACTFLFTCRRSATSGFYDMTMVRYVRDDA----TGTYAR
SSEEHRLFTPDQGTVRGLVAQAGFGGIRVFDNYTRQPTGSQTLHETYTMVK---
>ur|F8JMI0|3,260|3.9e-90/1-257
------TTTEPYAHLAPAYDRLVDWVVTERGECPRGRIADFLAEYWGGRPRPVRTVLEVCCGTGLTLAELAG
RGYAVTGLDRSAAMLEQAARRLGPDVPLVQAQLPSIPL-RPGFDAVISAAAGLNYLPDTALTETLAAVARVL
APGGTFVFDLLSTTLLERSFDPAAPRVQGAELEDVSYLWTFETPPSRAHFDLTYVQFLRRPDA--PGQTYVK
TREVHRMYPVPQEAVRRAADRAGFTDVAVHDNYGPHRAGPETLYETWTLA----
>ur|A0A2A3HEF0|12,256|3e-37/1-244
--------LAPYDALAAVYDR---WTSDN----DYPGWADRLALLF-TADRPVATVLDLCCGTGTITRLLQD
RGFEVTGVDGSSAMLDRARERVVAGTALHEVRLPALPLPAASFDAAVCCFDSVNYLAPDQLAALLREVATVL
RPGGRFVFDLNTRHKLE---HVFGNSHYGDDLDDFAYVWRNRYDPERHRCDFAISLFTADGA------GFRR
QTERHGQWWFGHDEIRAAARAAGFAVVSVTEDYSDRPVTPESLRETWLLVRSD-
>ur|A0A3C1DIX6|24,240|4.4e-32/1-217
-----------------------------------SLWAGFLDAMWKLDAQGVHTVLDVCCGTGLMAAELIE
RGYRVVGADASAAMLARARSLLGPDVQLIEATLPELGT-AEVFDAATSNFDGLNYLTPEDFRLSVAAVARRL
RPGGWFVFDLHTDAMMT---FTFDNAVVQGESDGNEFVILSDVDQHARTCQTTIKVVHSRDG-----EPF--
-TETHIQYFHSDAQVELALIAAGFDAVRRVDEYTDDPVDETTLRATWI------
>ur|A0A553ZQX9|5,261|4.6e-59/1-256
------ARAPMYGAIAEIYDRLDDWIVATWHEQPVPARVAFLRTRWARHGRPVRDVLDLCCGTGSVLHALAT
AGYRVTGLDRSPQMLGLARRRLGDGVPLIEAALPDLPLPDAAMDAVCSTGAALSYTPGEELTGILRAVHRVL
RPGGTFLFDVLSRHMLT---EHAGRHVWAADQGDFAFLWEFTH-PDERYSDAFYTQFLRRGGA--DSTTYER
TGEQHRLYVLDHPQVRRAAERAGFAHAEVLDNYTDAPAHPHTLYDTWALTRD--
>ur|A4FFC0|5,264|4.8e-103/1-260
----VPVSSDPYANLAASYDRLVDWVISEQEETPRERMGDYIESFWRDQPRPVHKVLEICCGTGLMLGDLQR
RGYQVSGLDRSAAMLEQARNRLGTGVELVRAELPEIPL-HAGFDAVISAANGLTYLPGTGFGETLAAVARLL
PPGGTFVFDLYGHGFFERFYDSAEPRVLAVELEDVSYIWTFTAPPSRAHFDVVHSQFLRTPDA--EAGTYTR
TRELHRFHEHTHTSVRRLAAEAGFSSAEVHDNWTSRPSTPESMYDTWTLTR---
>ur|UPI001BEFE685|8,261|4.8e-61/1-253
--------APMYGSIADIYDRLDDWIVDNWHEKPVTQRVDFLRDWWAKQGGEVRHVLDLCCGTGSVLAELAR
AGHTVTGLDQSPEMLGYARQRLADEAQLVRAALPDIPLRPASMDAVCSTGAALNYTASEDLSAVFAGVHRVL
RPGGTFVFDILSRHMIT---EHAGRQVWAEDQDDFAFVWEFTN-PTDEYSDAYYTQFLRQGGP--GSDTYVR
TRERHRLYVLDPDVVRRSARRAGLTHTGTLDNYTNAPAHERTLYETWAFLR---
>ur|A0A117EEJ5|3,247|4.9e-46/1-244
---------EPYTYLAQVYDG---WTAEN----HYEKWCDFVEEEWRAGPLEVREVLELCCGTGTVLQHLAG
RGYAVTGLDRSVNMLKRAEEKLGPSVPLVRAELPEVPV-GGTFDAVLCVFDSVNYLCDTAVRETLRSVHGVL
RPGGTFIFDVNSHRKLS---ELFGSSHYGDDLDDFAYVWRNRFEPETSCCDFLITLFVRSPD-----GTYTR
HEEHHRQRAYERTHMASLAQSAGFSGVEVYDDYSRQQAGPETMRETWVLTKTS-
>ur|A0A1V2RRN9|8,275|4.9e-54/1-263
-SAQTSEPESPYASSSQYYDASEVWACRYWQEAPRLQKASFIQSLWEERDAPVHKVLDLCCGTGLLLRDLTQ
RGYTVTGLDRSAAMLEQAAHKLGSQARLVLGELPDIPL-QEEFDAVYSTGGALNYLPNTSLLRSFESVYRVL
RPGGTFVFDLYTDALMEHHVEQTTLSVRAIELEGCTMLYRCERPAESHFYDVTFAHYVRDDA----TQRYTR
TGEAHRMFTRTAEKVRSLVAQAGFGDIKTFDNYQRQPIGSQTFHETYAVVKNS-
>ur|UPI0006E2E6EC|13,265|4e-70/1-252
---------DLYDAMADAYDRLDDWIVANWGEKPRPERADFLQKFWSSRTGEVRSVLEICCGTGLMLEQLAL
RGFDVTGLDRSQAMLGHARRRLGEQVPLVHAELPAIPV-DRQFDAVVSPGAALNYTASEDLAATFQAVARVL
RPGGSFVFDILSPGMMA---DHAGSTVWAADLGDLAFVWTFADSADGRYSDATYTQFLRRAGD--PDGSYTR
TREQHRLYTLDPETVGAVAQECGLTEGAVYDNYTFHPAHAATRYQTWAFTR---
>ur|A0A1H0VPW1|9,262|5.1e-55/1-253
------DYVDPYAGYDDIHLRLADWAIDKTGERTPVAMADFFERIWTNHAAPVRDVLELCCGFGRNLRVLIE
RGFSVTGVDRSPSMLAQARKELGDEVELIRADLPDLPV-RRQVDAVVCPGTAFNHMAGSQLGRTFAEVARVL
PSGRTFMFDLMSWHMLK---EAFRDQDLAVDLGDLAAIWRFDSDPDTDYCEYHSTQFIETDS----PGLYRA
EREVYHLHAFKREAIRRMAAAAGFREAAVYDNYTTRPASNDTLYETWVLVR---
>ur|W8Q892|7,260|5.2e-56/1-253
--------APMYGAIAEIYDRLDDWIVATWHEQPVPERVAFLRKRWEQRDGEVRDVLDLCCGTGSVLHELKG
AGYEVTGLDQSPQMLGLARQRLGDGTALIQAQLPDIPVPDAAMDAVCSTGAALSYTPGAALAQILLAVHRVL
RPGGVFVFDVLSRHMIT---EHAGRHVWAADQGDFAFIWEFTN-PSEKYSEAFYTQFLREGGP--DSARYVR
TSEKHRLYVLDHSPVRRAAERAGFTTAEVLDNYTDTPAHESTLYDTWVLTR---
>ur|UPI000562D5A9|2,261|5.2e-63/1-260
--SQQTTALQPYDTVADAYDRMGELVTGSWGEKHHHEKAAFLAALWEGGDVPVDTVLELACGTGLMLRELAD
LGYEVTGLDRSPAMLERARARLGAEVPLVCAALPEVPV-ERCFDAVISAGESLNYLTGAELATTFQAVAAVL
RPGGSFVFDVRAAGVMT---DQAGPATLACDLGDVAFIMAYSNSPEGDRCDVTWTQFVRTGPE--PTDPYAR
TVEHHRLYPLTQEVIREAARGTGLVEQGVYDNYALTPADGSTLTQTWTFRRA--
>ur|UPI0006E40FA7|7,264|5.2e-70/1-257
----TAGIPEPYEAISDTYDRLAVWACEHWGESPRYKMAAFLEKVWSDHPAPVHSVLEVCCGTGLMLEQLVR
RGYAVSGLDRSGPMLARARTRLGSDVPLVRSELPEIPG-DQQYDAVICAAAALNYMPDQTLQRTFEAVARTV
RPGGSFVFDILAHRMVA---DRFGTSVWADDLGDLAFIWKFQNHPGQSHTDLDYTQFLRDGD---GPDTYTV
VRETHRLFALDRETVRELARRAGFTDIAVYDNYSFEPADGATDYETWTLTRG--
>ur|A0A345T4J5|13,265|5.7e-76/1-252
---------DLYDAIADAYDRLDDWIVREWGEKPRPERADFLERFWADRPDAVRSVLEVCCGTGLMLEQLAL
RGFEVTGLDRSAAMLDHARKRLGDEVPLLHAELPSIPV-DRRFDAVISPGAAFNYLPGDDLAATFRAVAEVL
RPGGSFVFDILSRTMMD---GHAGRSVWAADLGDLAFIWEFSNSPSGGYCDATYTQFLRHEAE--LEGPYTR
TRELHRLYPLDPEMIRRVARDCGFTDPAVHDNYTPEPAHDATLYETWTFTR---
>ur|UPI00156E5EBE|1,249|6.2e-147/1-249
---------------------MAEWAIVCQEESPRDRVADFLQTFWQAQHRPVRTVLEICCGTGLMLSELAG
RGYAVTGLDRSAAMLERARRRMGEETTLFHAALPHIPAEAGKFDAVVSAAGGLNYLSEAQISATFGAVARVL
PAGGTFTFDVFGQGFYRKFFDPSAPRVMALELDDTSYIWTFSASAEEEFVDMAYTQFSPAPAADGGEQVFIR
TRDLHRYYPLPHAAVRRLAAEHGFTDAKVYDNYSAQPSGPNALYDTWTMVRSRS
>ur|A0A1G7L1T0|9,262|6e-55/1-253
------EHADLYAGYDEGALRLAEWALGKTGESAPATIVDFFESVWRNQAAPVRRVLELCCGSGRNLRLLRE
RGYSVTGVDGSPSMLAHARAALGDEVELVQGELPELPV-RQRADAVVCPGSALNHLAGDLLGRAFAAVARVL
PRGRTFTFDLMSWHMLK---EAFSDNDLAVDLGDLAAIWWFDSEPGTDYCDYHFSQFTQTGA----LGLHRV
DRTTHRLHAFKREVVRRAALDAGFRQADVYDNYTTRPAADDTLYETWVLVR---
